# Supplementary material for: Key Amino Acids Controlling pH Optima in Avian Chia Paralogs: Mechanistic Insights into Functional Divergence
Source: Molecules. 2026 Mar 16;31(6):999. doi: 10.3390/molecules31060999 (PMC13029220; doi:10.3390/molecules31060999)
Supplement: Supplementary file 1 [file molecules-31-00999-s001.zip]

Archive with 1 entries (1 files):
- molecules-4170619-supplementary.pdf
